# Supplementary material for: Dermoscopic Features of Different Forms of Cutaneous Mastocytosis: A Systematic Review
Source: J Clin Med. 2022 Aug 9;11(16):4649. doi: 10.3390/jcm11164649 (PMC9410418; doi:10.3390/jcm11164649)
Supplement: Supplementary file 1 [file jcm-11-04649-s001.zip]

Archive with 1 entries (1 files):
- jcm-1801135-supplementary.pdf
